# Supplementary material for: Emergence and Spread of Piscine orthoreovirus Genotype 3
Source: Pathogens. 2020 Oct 7;9(10):823. doi: 10.3390/pathogens9100823 (PMC7601675; doi:10.3390/pathogens9100823)
Supplement: Supplementary file 1 [file pathogens-09-00823-s001.zip]

Archive with 7 entries (7 files):
- Figure S1.png
- Figure S2.png
- Figure S3.png
- Table S1.docx
- Table S2_v2.docx
- Table S3_v2.docx
- Table S4.docx
